# Supplementary material for: Novel species of Huntiella from naturally-occurring forest trees in Greece and South Africa
Source: MycoKeys. 2020 Jul 10;69:33–52. doi: 10.3897/mycokeys.69.53205 (PMC7367892; doi:10.3897/mycokeys.69.53205)
Supplement: XML Treatment for Huntiella hellenica [file mycokeys.69.53205-treatment1.xml]

<!DOCTYPE tp:taxon-treatment
  PUBLIC "-//TaxonX//DTD Taxonomic Treatment Publishing DTD v0 20100105//EN" "tax-treatment-NSO.dtd">
<tp:taxon-treatment xmlns:tp="http://www.plazi.org/taxpub"><tp:treatment-meta><kwd-group><label>Taxon classification</label><kwd><named-content xmlns:xlink="http://www.w3.org/1999/xlink" content-type="kingdom">Fungi</named-content></kwd><kwd><named-content xmlns:xlink="http://www.w3.org/1999/xlink" content-type="order">Microascales</named-content></kwd><kwd><named-content xmlns:xlink="http://www.w3.org/1999/xlink" content-type="family">Ceratocystidaceae</named-content></kwd></kwd-group><mixed-citation publication-type="journal"><person-group><name><surname>Liu</surname><given-names>FeiFei</given-names></name><name><surname>Marincowitz</surname><given-names>Seonju</given-names></name><name><surname>Chen</surname><given-names>ShuaiFei</given-names></name><name><surname>Mbenoun</surname><given-names>Michael</given-names></name><name><surname>Tsopelas</surname><given-names>Panaghiotis</given-names></name><name><surname>Soulioti</surname><given-names>Nikoleta</given-names></name><name><surname>Wingfield</surname><given-names>Michael J.</given-names></name></person-group><article-title>Novel species of <italic><tp:taxon-name><tp:taxon-name-part taxon-name-part-type="genus" reg="Huntiella">Huntiella</tp:taxon-name-part></tp:taxon-name></italic> from naturally-occurring forest trees in Greece and South Africa</article-title><source>MycoKeys</source><day>10</day><month>7</month><year>2020</year><volume>69</volume><fpage>33</fpage><lpage>52</lpage><pub-id pub-id-type="doi">10.3897/mycokeys.69.53205</pub-id></mixed-citation></tp:treatment-meta><tp:nomenclature><tp:taxon-name><object-id xmlns:xlink="http://www.w3.org/1999/xlink" content-type="arpha" xlink:type="simple">C117DE8D-EF83-54C6-A90E-CB0566BEA5F2</object-id>
              <tp:taxon-name-part taxon-name-part-type="genus" reg="Huntiella">Huntiella</tp:taxon-name-part>
              <tp:taxon-name-part taxon-name-part-type="species" reg="hellenica">hellenica</tp:taxon-name-part>
              <object-id xmlns:xlink="http://www.w3.org/1999/xlink" content-type="mycobank" xlink:type="simple">MycoBank No: 835637</object-id>
            </tp:taxon-name><tp:taxon-authority>F.F. Liu. Marinc. &amp; M.J. Wingf.</tp:taxon-authority><tp:taxon-status xmlns:xlink="http://www.w3.org/1999/xlink" xlink:type="simple">sp. nov.</tp:taxon-status><xref ref-type="fig" rid="F2">Fig. 2</xref></tp:nomenclature><tp:treatment-sec sec-type="etymology" id="SECID0E5RCI"><title>Etymology.</title><p>The name refers to the country, Greece where this fungus was collected.</p></tp:treatment-sec><tp:treatment-sec sec-type="Mating strategy" id="SECID0EDSCI"><title>Mating strategy.</title><p>Homothallic, with sexually complementary isolates having both the MAT1-1-1 and MAT1-2-1 genes.</p><p><bold><italic>Sexual state</italic>.</bold><italic>Ascomata</italic> produced in 2% MEA in a week, perithecial; <italic>ascomatal bases</italic> mostly embedded in thick or loose mycelial mat, globose to ellipsoidal or obpyriform, pale brown when young, becoming dark brown with age, 173–377 µm long (avg. 238.8 µm), 157–493 µm wide (avg. 218.2 µm), ornamented with spine-like structures, dark brown, conical, 12–29 µm long, 4–9 µm wide at base becoming attenuated; <italic>ostiolar necks</italic> upright, straight, occasionally situated at off-centre of base, darker than base when young, 344–616 µm long (avg. 515.5 µm), 34–60 µm wide (avg. 46.6 µm) at base, gradually tapering towards apex; <italic>ostiolar hyphae</italic> hyaline, straight to divergent, 15–39 µm long, 1–3 µm wide, tapering towards apex. <italic>Asci</italic> evanescent. <italic>Ascospores</italic> hyaline, subglobose, aseptate, covered with sheath giving a hat-like feature in side view, 4–5.5 × 3–4.5 µm (5 ± 0.23 × 4 ± 0.28 µm) excluding sheath.</p><p><bold><italic>Asexual state</italic>.</bold><tp:taxon-name><tp:taxon-name-part taxon-name-part-type="genus" reg="Thielaviopsis">Thielaviopsis</tp:taxon-name-part></tp:taxon-name>-like <italic>Conidiophores</italic> macronematous, simple or branched; when branched radiating from basal cell once, often reduced to conidiogenous <tp:taxon-name><tp:taxon-name-part taxon-name-part-type="genus" reg="Conidiogenus"/><tp:taxon-name-part taxon-name-part-type="species" reg="cells">cells</tp:taxon-name-part></tp:taxon-name>. <italic><tp:taxon-name><tp:taxon-name-part taxon-name-part-type="genus" reg="Conidiogenus">Conidiogenus</tp:taxon-name-part> <tp:taxon-name-part taxon-name-part-type="species" reg="cells">cells</tp:taxon-name-part></tp:taxon-name></italic> endoblastic, hyaline, varying from lageniform to cylindrical depending spore shape; in case of thick barrel-shaped conidia, apex often becoming wider than base. <italic>Conidia</italic> hyaline, 1-celled, in two recognisable shapes; majority ellipsoidal to barrel-shaped (side swollen, ends round), typical fat barrel-shaped 5–8 × 4.5–7.5 µm (5.9 ± 0.61 × 5.3 ± 0.55 µm), width of some barrel-shaped ranging 2.5–4 µm wide; rectangular-shaped (side straight, ends truncated), not commonly found, 5–9 × 1–3 µm (6.9 ± 1.18 × 2.3 ± 0.38 µm). <italic><tp:taxon-name><tp:taxon-name-part taxon-name-part-type="genus" reg="Aleurioconidia">Aleurioconidia</tp:taxon-name-part></tp:taxon-name></italic> not observed.</p></tp:treatment-sec><tp:treatment-sec sec-type="description" id="SECID0EHUCI"><title>Culture characteristics.</title><p>Cultures on 2% MEA in dark in 8 d showing circular growth with even edge, mycelium flat, superficial, medium dense and texture becoming pelt-like with age, colour above not uniform, salmon (11f’) to ochreous (15b’) with inner half irregularly umber (13m), below ochreous (15b’) with inner half irregularly umber (13i’) at centre. Optimum growth temperatures at 30 °C at 9.6 mm/d, followed by at 25 °C (7.6 mm/d), 35 °C (7.2 mm/d), 20 °C (4.7 mm/d), 15 °C (3.2 mm/d), 10 °C (1.1 mm/d) and 5 °C (0.2 mm/d).</p></tp:treatment-sec><tp:treatment-sec sec-type="material" id="SECID0EMUCI"><title>Specimens examined.</title><p>Greece, Phthiotis, near the village Kastri, occurring on freshly-cut stumps of <italic><tp:taxon-name><tp:taxon-name-part taxon-name-part-type="genus" reg="Platanus">Platanus</tp:taxon-name-part> <tp:taxon-name-part taxon-name-part-type="species" reg="orientalis">orientalis</tp:taxon-name-part></tp:taxon-name></italic> in a natural forest along the banks of the Spercheios River, Nov. 2018, P. Tsopelas &amp; N. Soulioti, PREM 62889, holotype (dried culture of CMW 54800), culture ex-holotype CMW 54800 = PPRI 27982, other cultures CMW 54801 = PPRI 27983.</p><fig id="F2" position="float" orientation="portrait"><object-id xmlns:xlink="http://www.w3.org/1999/xlink" content-type="doi" xlink:type="simple">10.3897/mycokeys.69.53205.figure2</object-id><object-id xmlns:xlink="http://www.w3.org/1999/xlink" content-type="arpha" xlink:type="simple">081B38D6-1829-5BF1-A305-13A3937185E2</object-id><label>Figure 2.</label><caption><p>Micrographs of <italic><tp:taxon-name><tp:taxon-name-part taxon-name-part-type="genus" reg="Huntiella">Huntiella</tp:taxon-name-part> <tp:taxon-name-part taxon-name-part-type="species" reg="hellenica">hellenica</tp:taxon-name-part></tp:taxon-name></italic> sp. nov. (ex-holotype CMW 54800 = PPRI 27982) <bold>A</bold> culture grown on 2% MEA at 30 °C (optimum growth temperature) in the dark for 34 d <bold>B, C</bold> colony with ascomatal base embedded in mycelia with ascospore mass at the tip of ostiolar neck <bold>D–F</bold> young ascoma showing development of ostiolar neck and less-pigmented base <bold>G, H</bold> mature ascoma ornamented with spines <bold>I</bold> close-up of ascomatal wall showing spines <bold>J–L</bold> close up of ornament (spin-like) <bold>M, N</bold> Ostiolar hyphae <bold>O</bold> Ascospores <bold>P</bold> Ascospores covered with sheath appearing like a hat <bold>Q, R</bold> Germinating ascospores <bold>S</bold> Lageniform conidiogenous cell <bold>T</bold> Cylindrical-shape conidiogenous cell <bold>U</bold> Conidia in various shapes from diverse barrel-shaped to rectangular-shaped <bold>V</bold> rectangular-shaped conidia <bold>W</bold> chains of conidia. Scale bars: 1 mm (<bold>B, C</bold>); 50 µm (<bold>D–H</bold>); 10 µm (<bold>I–W</bold>).</p></caption><graphic xmlns:xlink="http://www.w3.org/1999/xlink" xlink:href="mycokeys-69-033-g002.jpg" position="float" orientation="portrait" xlink:type="simple" id="oo_430553.jpg"><uri content-type="original_file" xlink:type="simple">https://binary.pensoft.net/fig/430553</uri></graphic></fig></tp:treatment-sec><tp:treatment-sec sec-type="notes" id="SECID0EZWCI"><title>Notes.</title><p>The sexual state of <italic><tp:taxon-name><tp:taxon-name-part taxon-name-part-type="genus" reg="Huntiella">H.</tp:taxon-name-part> <tp:taxon-name-part taxon-name-part-type="species" reg="hellenica">hellenica</tp:taxon-name-part></tp:taxon-name></italic> developed at temperatures over 25 °C. Cultures incubated at 20 °C and below produced only the asexual state. <italic><tp:taxon-name><tp:taxon-name-part taxon-name-part-type="genus" reg="Huntiella">Huntiella</tp:taxon-name-part> <tp:taxon-name-part taxon-name-part-type="species" reg="hellenica">hellenica</tp:taxon-name-part></tp:taxon-name></italic> is closely related to <italic><tp:taxon-name><tp:taxon-name-part taxon-name-part-type="genus" reg="Huntiella">H.</tp:taxon-name-part> <tp:taxon-name-part taxon-name-part-type="species" reg="savannae">savannae</tp:taxon-name-part></tp:taxon-name></italic> (<xref ref-type="bibr" rid="B13">Kamgan Nkuekam et al. 2008</xref>), <italic><tp:taxon-name><tp:taxon-name-part taxon-name-part-type="genus" reg="Huntiella">H.</tp:taxon-name-part> <tp:taxon-name-part taxon-name-part-type="species" reg="pycnanthi">pycnanthi</tp:taxon-name-part></tp:taxon-name></italic> (<xref ref-type="bibr" rid="B24">Mbenoun et al. 2016</xref>) and <italic><tp:taxon-name><tp:taxon-name-part taxon-name-part-type="genus" reg="Huntiella">H.</tp:taxon-name-part> <tp:taxon-name-part taxon-name-part-type="species" reg="krugeri">krugeri</tp:taxon-name-part></tp:taxon-name></italic>. It can, however, be distinguished from these two species by the dimensions of ascomatal necks and barrel-shaped conidia and growth rate. <italic><tp:taxon-name><tp:taxon-name-part taxon-name-part-type="genus" reg="Huntiella">Huntiella</tp:taxon-name-part> <tp:taxon-name-part taxon-name-part-type="species" reg="hellenica">hellenica</tp:taxon-name-part></tp:taxon-name></italic> produced shorter (average 515.5 μm long) ascomatal necks than <italic><tp:taxon-name><tp:taxon-name-part taxon-name-part-type="genus" reg="Huntiella">H.</tp:taxon-name-part> <tp:taxon-name-part taxon-name-part-type="species" reg="savannae">savannae</tp:taxon-name-part></tp:taxon-name></italic> (average 579 μm long) and <italic><tp:taxon-name><tp:taxon-name-part taxon-name-part-type="genus" reg="Huntiella">H.</tp:taxon-name-part> <tp:taxon-name-part taxon-name-part-type="species" reg="pycnanthi">pycnanthi</tp:taxon-name-part></tp:taxon-name></italic> (average 673 μm long). <italic><tp:taxon-name><tp:taxon-name-part taxon-name-part-type="genus" reg="Huntiella">Huntiella</tp:taxon-name-part> <tp:taxon-name-part taxon-name-part-type="species" reg="hellenica">hellenica</tp:taxon-name-part></tp:taxon-name></italic> had larger (average 6.9 × 2.3 μm) barrel-shaped conidia than <italic><tp:taxon-name><tp:taxon-name-part taxon-name-part-type="genus" reg="Huntiella">H.</tp:taxon-name-part> <tp:taxon-name-part taxon-name-part-type="species" reg="savannae">savannae</tp:taxon-name-part></tp:taxon-name></italic> (average 4.8 × 3 μm) and <italic><tp:taxon-name><tp:taxon-name-part taxon-name-part-type="genus" reg="Huntiella">H.</tp:taxon-name-part> <tp:taxon-name-part taxon-name-part-type="species" reg="pycnanthi">pycnanthi</tp:taxon-name-part></tp:taxon-name></italic> (average 6 × 3 μm). Optimal temperature for growth of <italic><tp:taxon-name><tp:taxon-name-part taxon-name-part-type="genus" reg="Huntiella">H.</tp:taxon-name-part> <tp:taxon-name-part taxon-name-part-type="species" reg="hellenica">hellenica</tp:taxon-name-part></tp:taxon-name></italic> was 30 °C, similar to <italic><tp:taxon-name><tp:taxon-name-part taxon-name-part-type="genus" reg="Huntiella">H.</tp:taxon-name-part> <tp:taxon-name-part taxon-name-part-type="species" reg="savannae">savannae</tp:taxon-name-part></tp:taxon-name></italic> and <italic><tp:taxon-name><tp:taxon-name-part taxon-name-part-type="genus" reg="Huntiella">H.</tp:taxon-name-part> <tp:taxon-name-part taxon-name-part-type="species" reg="pycnanthi">pycnanthi</tp:taxon-name-part></tp:taxon-name></italic>, but <italic><tp:taxon-name><tp:taxon-name-part taxon-name-part-type="genus" reg="Huntiella">H.</tp:taxon-name-part> <tp:taxon-name-part taxon-name-part-type="species" reg="hellenica">hellenica</tp:taxon-name-part></tp:taxon-name></italic> differed from <italic><tp:taxon-name><tp:taxon-name-part taxon-name-part-type="genus" reg="Huntiella">H.</tp:taxon-name-part> <tp:taxon-name-part taxon-name-part-type="species" reg="pycnanthi">pycnanthi</tp:taxon-name-part></tp:taxon-name></italic> in growing minimally at 10 °C and below.</p></tp:treatment-sec><ref-list><ref id="B13"><mixed-citation xmlns:xlink="http://www.w3.org/1999/xlink" xlink:type="simple"><person-group><name name-style="western"><surname>Kamgan Nkuekam</surname><given-names>G</given-names></name><name name-style="western"><surname>Jacobs</surname><given-names>K</given-names></name><name name-style="western"><surname>De Beer</surname><given-names>ZW</given-names></name><name name-style="western"><surname>Wingfield</surname><given-names>MJ</given-names></name><name name-style="western"><surname>Roux</surname><given-names>J</given-names></name></person-group> (<year>2008</year>) <article-title><italic><tp:taxon-name><tp:taxon-name-part taxon-name-part-type="genus">Ceratocystis</tp:taxon-name-part></tp:taxon-name></italic> and <italic><tp:taxon-name><tp:taxon-name-part taxon-name-part-type="genus">Ophiostoma</tp:taxon-name-part></tp:taxon-name></italic> species including three new taxa, associated with wounds on native South African trees.</article-title><source>Fungal Diversity</source><volume>29</volume>: <fpage>37</fpage>–<lpage>59</lpage>.</mixed-citation></ref><ref id="B24"><mixed-citation xmlns:xlink="http://www.w3.org/1999/xlink" xlink:type="simple"><person-group><name name-style="western"><surname>Mbenoun</surname><given-names>M</given-names></name><name name-style="western"><surname>Wingfield</surname><given-names>MJ</given-names></name><name name-style="western"><surname>Begoude Boyogueno</surname><given-names>AD</given-names></name><name name-style="western"><surname>Nsouga</surname><given-names>AF</given-names></name><name name-style="western"><surname>Petchayo</surname><given-names>TS</given-names></name><name name-style="western"><surname>Mfegue</surname><given-names>CV</given-names></name><name name-style="western"><surname>Dibog</surname><given-names>L</given-names></name><name name-style="western"><surname>Nyassé</surname><given-names>S</given-names></name><name name-style="western"><surname>Wingfield</surname><given-names>BD</given-names></name><name name-style="western"><surname>Roux</surname><given-names>J</given-names></name></person-group> (<year>2016</year>) <article-title>Diversity and pathogenicity of the <tp:taxon-name><tp:taxon-name-part taxon-name-part-type="family">Ceratocystidaceae</tp:taxon-name-part></tp:taxon-name> associated with <tp:taxon-name><tp:taxon-name-part taxon-name-part-type="genus"/><tp:taxon-name-part taxon-name-part-type="species">cacao</tp:taxon-name-part></tp:taxon-name> agroforests in Cameroon.</article-title><source>Plant Pathology</source><volume>65</volume>: <fpage>64</fpage>–<lpage>78</lpage>. <ext-link xlink:type="simple" ext-link-type="doi" xlink:href="10.1111/ppa.12400">https://doi.org/10.1111/ppa.12400</ext-link></mixed-citation></ref></ref-list></tp:taxon-treatment>
