# Supplementary material for: Novel species of Huntiella from naturally-occurring forest trees in Greece and South Africa
Source: MycoKeys. 2020 Jul 10;69:33–52. doi: 10.3897/mycokeys.69.53205 (PMC7367892; doi:10.3897/mycokeys.69.53205)
Supplement: XML Treatment for Huntiella krugeri [file mycokeys.69.53205-treatment2.xml]

<!DOCTYPE tp:taxon-treatment
  PUBLIC "-//TaxonX//DTD Taxonomic Treatment Publishing DTD v0 20100105//EN" "tax-treatment-NSO.dtd">
<tp:taxon-treatment xmlns:tp="http://www.plazi.org/taxpub"><tp:treatment-meta><kwd-group><label>Taxon classification</label><kwd><named-content xmlns:xlink="http://www.w3.org/1999/xlink" content-type="kingdom">Fungi</named-content></kwd><kwd><named-content xmlns:xlink="http://www.w3.org/1999/xlink" content-type="order">Microascales</named-content></kwd><kwd><named-content xmlns:xlink="http://www.w3.org/1999/xlink" content-type="family">Ceratocystidaceae</named-content></kwd></kwd-group><mixed-citation publication-type="journal"><person-group><name><surname>Liu</surname><given-names>FeiFei</given-names></name><name><surname>Marincowitz</surname><given-names>Seonju</given-names></name><name><surname>Chen</surname><given-names>ShuaiFei</given-names></name><name><surname>Mbenoun</surname><given-names>Michael</given-names></name><name><surname>Tsopelas</surname><given-names>Panaghiotis</given-names></name><name><surname>Soulioti</surname><given-names>Nikoleta</given-names></name><name><surname>Wingfield</surname><given-names>Michael J.</given-names></name></person-group><article-title>Novel species of <italic><tp:taxon-name><tp:taxon-name-part taxon-name-part-type="genus" reg="Huntiella">Huntiella</tp:taxon-name-part></tp:taxon-name></italic> from naturally-occurring forest trees in Greece and South Africa</article-title><source>MycoKeys</source><day>10</day><month>7</month><year>2020</year><volume>69</volume><fpage>33</fpage><lpage>52</lpage><pub-id pub-id-type="doi">10.3897/mycokeys.69.53205</pub-id></mixed-citation></tp:treatment-meta><tp:nomenclature><tp:taxon-name><object-id xmlns:xlink="http://www.w3.org/1999/xlink" content-type="arpha" xlink:type="simple">60B4330B-1F8B-575A-AAA0-A8F5AE420CAC</object-id>
              <tp:taxon-name-part taxon-name-part-type="genus" reg="Huntiella">Huntiella</tp:taxon-name-part>
              <tp:taxon-name-part taxon-name-part-type="species" reg="krugeri">krugeri</tp:taxon-name-part>
              <object-id xmlns:xlink="http://www.w3.org/1999/xlink" content-type="mycobank" xlink:type="simple">MycoBank No: 835638</object-id>
            </tp:taxon-name><tp:taxon-authority>F.F. Liu. Marinc. &amp; M.J. Wingf.</tp:taxon-authority><tp:taxon-status xmlns:xlink="http://www.w3.org/1999/xlink" xlink:type="simple">sp. nov.</tp:taxon-status><xref ref-type="fig" rid="F3">Fig. 3</xref></tp:nomenclature><tp:treatment-sec sec-type="etymology" id="SECID0EE5CI"><title>Etymology.</title><p>The name refers to the Kruger National Park in South Africa, where this fungus was collected.</p></tp:treatment-sec><tp:treatment-sec sec-type="Mating strategy" id="SECID0EJ5CI"><title>Mating strategy.</title><p>Heterothallic with isolates having either a MAT1-1-1 gene or a MAT1-2-1 gene.</p><p><bold><italic>Sexual state</italic>.</bold> Not observed.</p><p><bold><italic>Asexual state</italic></bold>. Produced on 2% MEA in 3 weeks. <tp:taxon-name><tp:taxon-name-part taxon-name-part-type="genus" reg="Thielaviopsis">Thielaviopsis</tp:taxon-name-part></tp:taxon-name>-like. <italic>Conidiophores</italic> macronematous, upright, simple or branched in one tier, 29–37 µm in length, often reduced to conidiogenous <tp:taxon-name><tp:taxon-name-part taxon-name-part-type="genus" reg="Conidiogenus"/><tp:taxon-name-part taxon-name-part-type="species" reg="cells">cells</tp:taxon-name-part></tp:taxon-name>; <italic>Conidiogenous <tp:taxon-name><tp:taxon-name-part taxon-name-part-type="genus" reg="Conidiogenus"/><tp:taxon-name-part taxon-name-part-type="species" reg="cells">cells</tp:taxon-name-part></tp:taxon-name></italic> enteroblastic, lageniform, 10–20 µm long, 1.5–3 µm wide, tapering towards apex. <italic>Conidia</italic> hyaline, rectangular-shaped, usually straight, with top-end conidium often club-shaped, 4–11 × 1–2 µm (avg. 6.2 × 1.7 µm). <italic><tp:taxon-name><tp:taxon-name-part taxon-name-part-type="genus" reg="Aleurioconidia">Aleurioconidia</tp:taxon-name-part></tp:taxon-name></italic> hyaline, holoblastic, mostly terminal, ellipsoidal to subglobose with an extended tube-like base, club-shaped, 4–7 × 2–3 µm (5.6 ± 0.76 × 2.5 ± 0.24 µm).</p><fig id="F3" position="float" orientation="portrait"><object-id xmlns:xlink="http://www.w3.org/1999/xlink" content-type="doi" xlink:type="simple">10.3897/mycokeys.69.53205.figure3</object-id><object-id xmlns:xlink="http://www.w3.org/1999/xlink" content-type="arpha" xlink:type="simple">4B1DE070-D5FC-5647-B417-8D87DE8A629F</object-id><label>Figure 3.</label><caption><p>Micrographs of <italic><tp:taxon-name><tp:taxon-name-part taxon-name-part-type="genus" reg="Huntiella">Huntiella</tp:taxon-name-part> <tp:taxon-name-part taxon-name-part-type="species" reg="krugeri">krugeri</tp:taxon-name-part></tp:taxon-name></italic> sp. nov. (ex-holotype CMW 36849 = CBS 131676 = PPRI 27952). <bold>A</bold> Culture grown on 2% MEA in the dark for 34 d <bold>B, C</bold> Conidiogenous cell <bold>D</bold> Conidia in various shapes <bold>E</bold> Chain of conidia in different shapes <bold>F</bold> Chain of rectangular-shaped conidia with top-end of club-shaped <bold>G, H</bold><tp:taxon-name><tp:taxon-name-part taxon-name-part-type="genus" reg="Aleurioconidia">Aleurioconidia</tp:taxon-name-part></tp:taxon-name>. Scale bars: 10 µm (<bold>B–H</bold>).</p></caption><graphic xmlns:xlink="http://www.w3.org/1999/xlink" xlink:href="mycokeys-69-033-g003.jpg" position="float" orientation="portrait" xlink:type="simple" id="oo_430554.jpg"><uri content-type="original_file" xlink:type="simple">https://binary.pensoft.net/fig/430554</uri></graphic></fig></tp:treatment-sec><tp:treatment-sec sec-type="description" id="SECID0ENBDI"><title>Culture characteristics.</title><p>Cultures on 2% MEA in dark in 8 d showing circular growth with even edge, mycelium superficial, flat, dense, colour above uniformly white, below luteous (19). Optimum growth temperatures were at 30 °C at 9 mm/d, followed by at 25 °C (8.2 mm/d), 35 °C (6.2 mm/d), 20 °C (6 mm/d), 15 °C (3.4 mm/d), 10 °C (0.9 mm/d) and 5 °C (0.3 mm/d).</p></tp:treatment-sec><tp:treatment-sec sec-type="material" id="SECID0ESBDI"><title>Specimens examined.</title><p>South Africa, Mpumalanga, Kruger National Park, Satara rest camp, <italic><tp:taxon-name><tp:taxon-name-part taxon-name-part-type="genus" reg="Senegalia">Senegalia</tp:taxon-name-part> <tp:taxon-name-part taxon-name-part-type="species" reg="nigrescens">nigrescens</tp:taxon-name-part></tp:taxon-name></italic>, June 2010, M. Mbenoun, PREM 62883, holotype (dried culture of CMW 36849), culture ex-holotype CMW 36849 = CBS 131676 = PPRI 27952.</p></tp:treatment-sec><tp:treatment-sec sec-type="Other cultures" id="SECID0EDCDI"><title>Other cultures.</title><p>South Africa, Mpumalanga, Kruger National Park, Punda Maria, <italic><tp:taxon-name><tp:taxon-name-part taxon-name-part-type="genus" reg="Colophospermum">Colophospermum</tp:taxon-name-part> <tp:taxon-name-part taxon-name-part-type="species" reg="mopane">mopane</tp:taxon-name-part></tp:taxon-name></italic>, April 2009, M. Mbenoun, CMW 55933, CMW 55934, CMW 55935.</p></tp:treatment-sec><tp:treatment-sec sec-type="notes" id="SECID0EUCDI"><title>Notes.</title><p><italic><tp:taxon-name><tp:taxon-name-part taxon-name-part-type="genus" reg="Huntiella">Huntiella</tp:taxon-name-part> <tp:taxon-name-part taxon-name-part-type="species" reg="krugeri">krugeri</tp:taxon-name-part></tp:taxon-name></italic> is closely related to <italic><tp:taxon-name><tp:taxon-name-part taxon-name-part-type="genus" reg="Huntiella">H.</tp:taxon-name-part> <tp:taxon-name-part taxon-name-part-type="species" reg="hellenica">hellenica</tp:taxon-name-part></tp:taxon-name></italic> described in the present study, <italic><tp:taxon-name><tp:taxon-name-part taxon-name-part-type="genus" reg="Huntiella">H.</tp:taxon-name-part> <tp:taxon-name-part taxon-name-part-type="species" reg="cryptoformis">cryptoformis</tp:taxon-name-part></tp:taxon-name></italic> (<xref ref-type="bibr" rid="B23">Mbenoun et al. 2014</xref>) and <italic><tp:taxon-name><tp:taxon-name-part taxon-name-part-type="genus" reg="Huntiella">H.</tp:taxon-name-part> <tp:taxon-name-part taxon-name-part-type="species" reg="savannae">savannae</tp:taxon-name-part></tp:taxon-name></italic> (<xref ref-type="bibr" rid="B13">Kamgan Nkuekam et al. 2008</xref>). Due to its heterothallic nature, <italic><tp:taxon-name><tp:taxon-name-part taxon-name-part-type="genus" reg="Huntiella">H.</tp:taxon-name-part> <tp:taxon-name-part taxon-name-part-type="species" reg="krugeri">krugeri</tp:taxon-name-part></tp:taxon-name></italic> produced only the asexual state in this study. The bacilliform conidia of <italic><tp:taxon-name><tp:taxon-name-part taxon-name-part-type="genus" reg="Huntiella">H.</tp:taxon-name-part> <tp:taxon-name-part taxon-name-part-type="species" reg="krugeri">krugeri</tp:taxon-name-part></tp:taxon-name></italic> (average 6.2 × 1.7 μm) were longer than those of <italic><tp:taxon-name><tp:taxon-name-part taxon-name-part-type="genus" reg="Huntiella">H.</tp:taxon-name-part> <tp:taxon-name-part taxon-name-part-type="species" reg="hellenica">hellenica</tp:taxon-name-part></tp:taxon-name></italic> (average 5.9 × 5.3 μm) and <italic><tp:taxon-name><tp:taxon-name-part taxon-name-part-type="genus" reg="Huntiella">H.</tp:taxon-name-part> <tp:taxon-name-part taxon-name-part-type="species" reg="cryptoformis">cryptoformis</tp:taxon-name-part></tp:taxon-name></italic> (average 5.5 × 2.5 μm). In addition, <italic><tp:taxon-name><tp:taxon-name-part taxon-name-part-type="genus" reg="Huntiella">H.</tp:taxon-name-part> <tp:taxon-name-part taxon-name-part-type="species" reg="krugeri">krugeri</tp:taxon-name-part></tp:taxon-name></italic> produced hyaline aleurioconidia, which are absent in other closely-related species in the genus.</p></tp:treatment-sec><ref-list><ref id="B23"><mixed-citation xmlns:xlink="http://www.w3.org/1999/xlink" xlink:type="simple"><person-group><name name-style="western"><surname>Mbenoun</surname><given-names>M</given-names></name><name name-style="western"><surname>Wingfield</surname><given-names>MJ</given-names></name><name name-style="western"><surname>Begoude Boyogueno</surname><given-names>AD</given-names></name><name name-style="western"><surname>Wingfield</surname><given-names>BD</given-names></name><name name-style="western"><surname>Roux</surname><given-names>J</given-names></name></person-group> (<year>2014</year>) <article-title>Molecular phylogenetic analyses reveal three new <italic><tp:taxon-name><tp:taxon-name-part taxon-name-part-type="genus">Ceratocystis</tp:taxon-name-part></tp:taxon-name></italic> species and provide evidence for geographic differentiation of the genus in Africa.</article-title><source>Mycological Progress</source><volume>13</volume>: <fpage>219</fpage>–<lpage>240</lpage>. <ext-link xlink:type="simple" ext-link-type="doi" xlink:href="10.1007/s11557-013-0907-5">https://doi.org/10.1007/s11557-013-0907-5</ext-link></mixed-citation></ref><ref id="B13"><mixed-citation xmlns:xlink="http://www.w3.org/1999/xlink" xlink:type="simple"><person-group><name name-style="western"><surname>Kamgan Nkuekam</surname><given-names>G</given-names></name><name name-style="western"><surname>Jacobs</surname><given-names>K</given-names></name><name name-style="western"><surname>De Beer</surname><given-names>ZW</given-names></name><name name-style="western"><surname>Wingfield</surname><given-names>MJ</given-names></name><name name-style="western"><surname>Roux</surname><given-names>J</given-names></name></person-group> (<year>2008</year>) <article-title><italic><tp:taxon-name><tp:taxon-name-part taxon-name-part-type="genus">Ceratocystis</tp:taxon-name-part></tp:taxon-name></italic> and <italic><tp:taxon-name><tp:taxon-name-part taxon-name-part-type="genus">Ophiostoma</tp:taxon-name-part></tp:taxon-name></italic> species including three new taxa, associated with wounds on native South African trees.</article-title><source>Fungal Diversity</source><volume>29</volume>: <fpage>37</fpage>–<lpage>59</lpage>.</mixed-citation></ref></ref-list></tp:taxon-treatment>
